# Supplementary material for: Effect of Thermostable Enzymes Produced by Psychrotrophic Bacteria in Raw Milk on the Quality of Ultra-High Temperature Sterilized Milk
Source: Foods. 2023 Oct 12;12(20):3752. doi: 10.3390/foods12203752 (PMC10606520; doi:10.3390/foods12203752)
Supplement: Supplementary file 1 [file foods-12-03752-s001.zip]

Archive with 2 entries (2 files):
- Additional File S1.xlsx
- Supplementary figures and tables.pdf
