# Supplementary material for: Effect of Thermostable Enzymes Produced by Psychrotrophic Bacteria in Raw Milk on the Quality of Ultra-High Temperature Sterilized Milk
Source: Foods. 2023 Oct 12;12(20):3752. doi: 10.3390/foods12203752 (PMC10606520; doi:10.3390/foods12203752)
Supplement: Supplementary file 1 [file foods-12-03752-s001.zip › Additional File S1.xlsx]

## Sheet: A1 group vs. control group
Name	VIP	Fold change	p-value	Trend
Cyclohexanesulfamic acid	25.243	557.36	6.4377e-06	↑
Citrate	12.8143	0.0454	5.5363e-05	↓
Salicylaldehyde	12.0916	26.7204	0.00015286	↑
Uracil	11.0285	31.8532	4.8309e-06	↑
Oleic acid	10.9167	0.2284	1.8867e-05	↓
Hippuric acid	9.7507	0.0014	9.8145e-06	↓
Cellobiose	9.0032	0.0255	2.718e-05	↓
Isovaleric acid	8.5974	164.084	0.020411	↑
Phenyllactic acid	7.4554	303.613	0.00011876	↑
Orotate	6.7417	0.0021	2.0664e-05	↓
Butanoic acid	6.418	4.7467	0.00054497	↑
Lactobionic acid	6.1526	19.6391	1.6219e-05	↑
N-Acetylglucosamine 1-phosphate	6.0449	0.0172	0.00020928	↓
Phosphoric acid	5.4905	0.0481	0.00026436	↓
Linoleic acid	5.4559	0.0941	9.7096e-06	↓
Myristic acid	5.0724	0.0431	0.00063432	↓
D-galacturonic acid	5.034	0.0547	2.8355e-05	↓
Dl-malic acid	4.9161	0.0115	8.2336e-09	↓
Capric acid	4.8274	0.0406	0.00042805	↓
Phenaceturic acid	4.5957	0.0013	4.1721e-07	↓
Octanoic acid	4.5842	0.0835	6.8141e-05	↓
D-fructose	4.554	0.0921	1.5441e-05	↓
2,5-furandicarboxylic acid	4.4878	0.0616	0.0025149	↓
Dodecanoic acid	4.2015	0.0528	0.00076553	↓
Pyruvate	3.939	0.0993	0.00046451	↓
Pyrophosphate	3.8738	140.575	0.00020315	↑
Guanidinoethyl sulfonate	3.6212	22.3474	9.7788e-05	↑
Lisinopril (8r,s)-diketopiperazine	3.6061	0.0438	2.4423e-07	↓
Cis-9-palmitoleic acid	3.55	0.1021	4.8265e-06	↓
Hydroquinidine	3.5474	5.3969	7.1538e-05	↑
D-turanose	3.5372	0.0303	3.0659e-06	↓
Uridine	3.3059	0.0354	0.00020566	↓
Isocitric acid	3.1905	0.1377	0.024432	↓
Alizarin yellow gg	3.1666	0.0007	0.00059201	↓
Thymol-beta-d-glucoside	3.1206	5.1824	2.7942e-05	↑
10-hydroxydecanoate	3.0693	0.1354	0.0019537	↓
Indolelactic acid	2.9457	0.0294	4.2258e-07	↓
alpha-D-Galactose 1-phosphate	2.9091	0.0354	0.013133	↓
Flavine mononucleotide	2.9005	63.6743	7.7029e-06	↑
Isomaltose	2.8695	0.0475	1.1648e-05	↓
Pyruvaldehyde	2.7745	0.0362	4.4669e-05	↓
Cis,cis-muconic acid	2.7113	1.3034	0.0018024	↑
16-hydroxyhexadecanoic acid	2.7111	0.1189	4.7346e-06	↓
Cyclo(tyrosyl-prolyl)	2.6479	205.1	0.0012738	↑
Gly-His-Lys	2.6346	4.4422	0.00027608	↑
D-arabinonic acid	2.5901	0.6662	0.013964	↓
3-hydroxyphenylacetic acid	2.5729	55.6073	2.8188e-06	↑
Beta-hydroxybutyrate	2.5419	7.2659	6.3682e-08	↑
N-acetylneuraminate	2.5313	2.4497	0.00038907	↑
α,α'-trehalose 6-phosphate	2.5201	0.0224	0.0016036	↓
2-hydroxymyristic acid	2.4293	0.193	2.8444e-06	↓
Salicyluric acid	2.3969	0.0257	0.00098845	↓
Xanthosine	2.3833	0.0232	4.6102e-06	↓
Citraconic acid	2.3601	0.4795	0.0028614	↓
Dihydroxyacetone	2.3243	0.1926	3.3184e-05	↓
4-pyridoxic acid	2.2712	0.8606	0.016144	↓
6-hydroxyhexanoate	2.2655	15.4551	4.107e-05	↑
Salicylic acid	2.2352	41.4284	0.00026409	↑
Succinic semialdehyde	2.1837	0.2936	0.00010256	↓
Hydroxyphenyllactic acid	2.1643	7.1509	7.5831e-07	↑
Glutamic acid	2.162	0.0536	8.6687e-05	↓
Arachidonic acid (peroxide free)	2.1011	0.1056	2.709e-05	↓
(r)-2-hydroxystearic acid	2.0926	0.0858	4.8647e-05	↓
Ricinoleic acid	2.074	0.1528	1.5683e-05	↓
Cis-.delta.2-11-	2.0617	64.6993	3.1318e-06	↑
methyldodecenoic acid
sn-Glycerol 3-	2.0594	0.0124	0.00081551	↓
phosphoethanolamine
Guanidinopropionic acid	2.045	130.177	2.4489e-08	↑

## Sheet: A2 group vs. control group
Name	VIP	Fold change	p-value	Trend
Salicylic acid	15.7053	3744.61	0.00058	↑
Phenyllactic acid	12.0708	1614.45	0.024221	↑
Citrate	11.811	0.0817	6.11e-05	↓
2,3-dihydroxybenzoic acid	10.8169	2820.88	0.000148	↑
Oleic acid	10.7425	0.1839	1.59e-05	↓
Hydroxyphenyllactic acid	10.2044	252.016	1.18e-07	↑
Phenol	10.0659	5685.05	4.17e-05	↑
Hippuric acid	7.7416	0.4439	0.000104	↓
2'-deoxycytidine 5'- monophosphate	5.611	2363.04	0.0066	↑
N-Acetylglucosamine 1- phosphate	5.5832	0.0197	0.000221	↓
3-isochromanone	5.4193	239.604	5.07e-07	↑
Phosphoric acid	5.0977	0.0552	0.000275	↓
Linoleic acid	5.0069	0.1699	1.26e-05	↓
Orotate	4.9519	0.6193	0.002195	↓
Succinic semialdehyde	4.8369	8.7759	2.32e-06	↑
Daidzein 4'-sulfate	4.7312	1955.21	8.8e-07	↑
Ketoleucine	4.6076	36.8195	4.51e-08	↑
Fumarate	4.5694	78.0017	0.005309	↑
Dl-malic acid	4.5077	0.0452	1.39e-08	↓
Ribitol	4.4622	2057.82	4.1e-06	↑
Pyridoxal	4.3801	49.7677	1.29e-06	↑
4-hydroxybenzaldehyde	4.271	319.08	1.45e-05	↑
Myristic acid	4.2353	0.3495	0.004807	↓
2,5-furandicarboxylic acid	4.1545	0.085	0.002741	↓
Picric acid	4.1539	0.5804	0.002363	↓
Capric acid	3.812	0.4717	0.012677	↓
D-arabinonic acid	3.7743	0.1248	0.000395	↓
4-pyridoxic acid	3.7146	0.6203	0.047738	↓
Xanthydrol	3.6293	3376.79	8.19e-06	↑
3-(2-hydroxyphenyl)propionic acid	3.5775	410.593	0.004219	↑
Pyrocatechol	3.576	429.464	0.008961	↑
2-methylglutaric acid	3.5685	1360.75	1.73e-06	↑
4-hydroxyphenylpyruvate	3.4702	402.743	0.000638	↑
Phenaceturic acid	3.4402	0.5855	1.77e-05	↓
Lisinopril (8r,s)-diketopiperazine	3.4017	0.0018	1.95e-07	↓
Salicylaldehyde	3.3779	5.8592	0.03771	↑
Dodecanoic acid	3.3502	0.4596	0.018235	↓
Rutinose	3.2543	316.05	3.25e-06	↑
Cis-9-palmitoleic acid	3.2519	0.1895	1.12e-05	↓
Citrazinic acid	3.189	1666.97	0.000206	↑
Uridine	3.0927	0.0115	0.000155	↓
4-vinylphenol	3.0316	75.6887	0.045836	↑
10-hydroxydecanoate	3.0269	0.0035	0.001099	↓
3-methylthiopropionate	2.9436	60.4445	2.33e-08	↑
Alizarin yellow gg	2.8943	0.0246	0.000723	↓
4-hydroxyphenylacetic acid	2.7151	67.6948	0.000975	↑
Succinate	2.6968	6.6157	3.79e-06	↑
alpha-D-Galactose 1-phosphate	2.6841	0.0006	0.011635	↓
4-hydroxymandelic acid	2.6701	153.577	0.031924	↑
Nonanoic acid	2.5167	0.5559	0.02706	↓
Citraconic acid	2.4564	2.9116	5.54e-05	↑
16-hydroxyhexadecanoic acid	2.4409	0.2648	3.83e-05	↓
[6]-gingerol	2.4302	0.2873	0.000781	↓
4-methoxybenzoic acid	2.4107	50.3069	0.000121	↑
Phenylacetic acid	2.381	302.211	3.44e-06	↑
Indolelactic acid	2.272	0.5496	2.17e-05	↓
Xanthosine	2.2064	0.0305	5.6e-06	↓
γ-l-glutamyl-l-glutamic acid	2.1264	341.145	8.07e-05	↑
2-hydroxymyristic acid	2.1166	0.4572	0.000196	↓
Glycine, n-[(4-hydroxy-1-methyl-7-phenoxy-3-	2.0807	78.851	1.26e-06	↑
isoquinolinyl)carbonyl]-
N-acetylneuraminate	2.0669	0.0121	1.63e-05	↓
Shikimate	2.0571	203.176	0.004213	↑
2-hydroxy-3-methylbutyric acid	2.0454	232.502	0.001301	↑
Glutamic acid	2.0138	0.0561	8.75e-05	↓

## Sheet: A3 group vs. control group
Name	VIP	Fold change	p-value	Trend
Cyclohexanesulfamic acid	20.1027	498.421	3.36e-05	↑
Lisinopril (8r,s)-diketopiperazine	13.2816	21.132	3.57e-05	↑
Citrate	12.4555	0.0647	5.63e-05	↓
Isovaleric acid	11.0548	360.096	0.010539	↑
Uracil	10.9024	43.6746	3.21e-06	↑
Progesterone	9.6192	129.672	0.000196	↑
Hippuric acid	9.3983	0.0267	2.59e-05	↓
Ile-Leu	9.15	425.536	0.000159	↑
Phenyllactic acid	9.0582	678.49	0.010245	↑
Cellobiose	8.8059	0.0207	2.61e-05	↓
Salicylaldehyde	7.3596	14.7484	0.000744	↑
Phe-leu	7.187	1382.69	0.000967	↑
Val-Leu	6.204	658.125	0.001629	↑
Orotate	5.9326	0.2618	7.17e-05	↓
N-Acetylglucosamine 1-phosphate	5.8553	0.0329	0.000224	↓
Oleic acid	5.3313	1.7347	0.000435	↑
D-galacturonic acid	4.9708	0.034	2.35e-05	↓
Thymine	4.9678	140.23	2.94e-10	↑
Phosphoric acid	4.824	0.3129	0.001383	↓
Dl-malic acid	4.7658	0.0258	9.68e-09	↓
Lactobionic acid	4.6768	16.6533	0.00027	↑
D-fructose	4.5032	0.0815	1.48e-05	↓
Phenaceturic acid	4.4715	0.002	4.18e-07	↓
Octanoic acid	4.4341	0.129	0.000101	↓
Capric acid	4.4253	0.2107	0.001141	↓
2,5-furandicarboxylic acid	4.3997	0.0656	0.002526	↓
Pyrophosphate	4.1957	229.834	2.51e-05	↑
Leu-Thr	4.1628	478.639	5.65e-05	↑
Ile-Tyr	4.0974	79.2539	0.000686	↑
Fluometuron	4.0064	1640.81	7.5e-06	↑
11-hydroxy-.delta.9-tetrahydrocannabinol	3.8452	69.1772	0.00042	↑
Glu-Leu	3.8372	149.234	0.000313	↑
Pyruvate	3.8097	0.1485	0.000619	↓
Phe-Ala	3.6643	1977.6	0.001556	↑
D-arabinonic acid	3.6218	0.3341	0.004681	↓
D-turanose	3.4397	0.0423	6.44e-06	↓
Homocitrate	3.2592	172.737	0.00034	↑
Isocitric acid	3.2418	0.1156	0.02245	↓
Uridine	3.2314	0.0332	0.00017	↓
6-hydroxyhexanoate	3.1657	42.6353	0.005096	↑
4-pyridoxic acid	3.1639	0.8487	0.009031	↓
Pantothenic acid	3.1172	3.03	9.83e-06	↑
Alizarin yellow gg	3.0697	0.0076	0.000614	↓
10-hydroxydecanoate	3.0416	0.1374	0.001933	↓
Ile-Ser	2.9711	117.249	1.24e-05	↑
Indolelactic acid	2.8735	0.0324	5.24e-07	↓
Pyridoxal	2.8677	17.0761	5.16e-05	↑
Isomaltose	2.8297	0.0252	1.1e-05	↓
alpha-D-Galactose 1-phosphate	2.8236	0.0417	0.013438	↓
Citraconic acid	2.7624	0.2972	0.000282	↓
Pyruvaldehyde	2.7247	0.0227	4.19e-05	↓
Hexadecanedioic acid	2.7219	92.2942	0.001876	↑
Linoleic acid	2.6201	1.7584	0.000376	↑
(9z,12e)-15,16- dihydroxyoctadeca-9,12-dienoic acid	2.5838	30.6583	6.71e-06	↑
2-cis-4-trans-abscisic acid	2.5688	689.668	2.41e-05	↑
Phe-thr	2.5357	277.908	0.00029	↑
Indoleacetic acid	2.5301	67.4861	0.000686	↑
Isoleucine	2.4863	15.668	1.3e-06	↑
Flavine mononucleotide	2.4368	63.4616	2.18e-06	↑
.alpha.,.alpha.'-trehalose 6-phosphate	2.4182	0.0692	0.001938	↓
Nateglinide	2.379	112.169	1.9e-05	↑
Taurolithocholic acid sulfate	2.3756	1353.48	0.001443	↑
Salicyluric acid	2.3397	0.0216	0.000883	↓
Dihydroxyacetone	2.3295	0.1841	3.26e-05	↓
Succinic semialdehyde	2.2544	0.2608	0.000289	↓
Xanthosine	2.2244	0.1415	9.85e-06	↓
Bergaptol	2.1716	0.9054	0.032203	↓
Cyclo(tyrosyl-prolyl)	2.0882	180.464	0.00183	↑
N-acetylneuraminate	2.0685	0.1482	3.23e-05	↓
sn-Glycerol 3-phosphoethanolamine	2.0099	0.0055	0.000794	↓

## Sheet: A4 group vs. control group
Name	VIP	Fold change	p-value	Trend
Cyclohexanesulfamic acid	26.614	508.464	7.35e-06	↑
Citrate	14.0313	0.0366	5.17e-05	↓
Salicylaldehyde	12.29	22.7889	0.000332	↑
Uracil	11.3561	27.8092	5.51e-06	↑
Hippuric acid	10.6318	0.0012	9.8e-06	↓
Cellobiose	9.8245	0.023	2.64e-05	↓
Phenyllactic acid	7.7511	286.802	0.01551	↑
Isovaleric acid	7.3419	99.5408	0.023539	↑
Orotate	6.5794	0.2074	6.11e-05	↓
N-Acetylglucosamine 1-phosphate	6.5444	0.0249	0.000212	↓
Butanoic acid	6.529	4.2411	0.002306	↑
Lactobionic acid	6.3041	17.0724	2.72e-05	↑
Phosphoric acid	5.9503	0.0549	0.000272	↓
D-galacturonic acid	5.5298	0.0405	2.43e-05	↓
Dl-malic acid	5.33	0.0239	1.62e-08	↓
Phenaceturic acid	5.0142	0.0009	4.16e-07	↓
D-fructose	4.9498	0.096	1.6e-05	↓
2,5-furandicarboxylic acid	4.8655	0.0668	0.002539	↓
Myristic acid	4.5451	0.3506	0.003507	↓
Pyrophosphate	4.383	147.426	0.000219	↑
Pyruvate	4.3282	0.0831	0.000432	↓
Linoleic acid	3.9689	0.6159	0.000338	↓
Lisinopril (8r,s)-diketopiperazine	3.9214	0.0493	2.45e-07	↓
D-turanose	3.8255	0.0461	7.7e-06	↓
Isocitric acid	3.6534	0.0817	0.019224	↓
Uridine	3.6454	0.0095	0.000154	↓
12-hydroxydodecanoic acid	3.6283	9.2201	0.000351	↑
Octanoic acid	3.6235	0.5265	0.001459	↓
Myristoleic acid	3.4751	3.0846	3.27e-05	↑
D-gluconate	3.4468	5.0286	0.00146	↑
Alizarin yellow gg	3.439	0.0007	0.000592	↓
Flavine mononucleotide	3.3942	71.8379	0.000139	↑
10-hydroxydecanoate	3.3164	0.1365	0.001905	↓
Indolelactic acid	3.224	0.0221	4.1e-07	↓
Citraconic acid	3.163	0.1773	0.00015	↓
6-hydroxyhexanoate	3.1361	23.7349	0.000214	↑
Isomaltose	3.1328	0.0435	1.15e-05	↓
alpha-D-Galactose 1-phosphate	3.0904	0.0375	0.013237	↓
Pyruvaldehyde	3.0147	0.0426	4.6e-05	↓
Homocitrate	2.9963	84.9196	5.04e-05	↑
Tetradec-5-ynoic acid	2.879	100.716	0.000528	↑
D-arabinonic acid	2.8476	0.5806	0.048775	↓
Guanidinoethyl sulfonate	2.8422	11.7158	4.28e-06	↑
Cyclo(tyrosyl-prolyl)	2.7498	177.748	5.68e-07	↑
4-pyridoxic acid	2.7386	0.7859	0.00253	↓
Cis-9-palmitoleic acid	2.689	0.5887	0.000729	↓
α,α'-trehalose 6-phosphate	2.6628	0.0664	0.001916	↓
Xanthosine	2.6069	0.0165	4.5e-06	↓
Salicyluric acid	2.5988	0.0295	0.000923	↓
Dihydroxyacetone	2.5119	0.2021	3.72e-05	↓
20-hydroxy-4z,7z,10z,13z,16z,18e	2.4912	4.8585	2.24e-05	↑
docosahexaenoic acid
Pyridoxal	2.4235	7.7185	0.000987	↑
Galactinol	2.4121	3.8987	0.011765	↑
Glutamic acid	2.3439	0.061	8.99e-05	↓
Beta-hydroxybutyrate	2.2235	4.9521	0.000109	↑
sn-Glycerol 3-phosphoethanolamine	2.2053	0.0386	0.000905	↓
3-hydroxyoctanoic acid	2.1933	4.5526	3.42e-06	↑
N-acetylneuraminate	2.1823	0.2114	8.82e-05	↓
1,4-butynediol	2.1821	0.2605	0.000155	↓
2-hydroxyanthraquinone	2.1612	13.1882	3.85e-06	↑
Succinic semialdehyde	2.1503	0.4278	0.000179	↓
Salicylic acid	2.0805	29.566	3.06e-05	↑
Taurine	2.0738	0.2597	4.97e-05	↓
1,2,4-benzenetriol	2.0515	0.1214	0.000105	↓
2-hydroxymyristic acid	2.0465	1.5709	0.000768	↑
Arginine	2.0306	398.77	1.12e-07	↑
Hydroxyphenyllactic acid	2.0184	5.3773	1.88e-05	↑
